# Supplementary material for: The segregation of different submicroscopic imbalances underlying the clinical variability associated with a familial karyotypically balanced translocation
Source: Mol Cytogenet. 2015 Dec 30;8:106. doi: 10.1186/s13039-015-0205-9 (PMC4696321; doi:10.1186/s13039-015-0205-9)
Supplement: Additional file 1: Table S1. — BAC clones used as probes for chromosome 2 breakpoint mapping in the proband (III-4). (XLSX 12 kb) [file 13039_2015_205_MOESM1_ESM.xlsx]

## Sheet: Table S1
Table S1: BAC clones used as probes for chromosome 2 breakpoint mapping in the proband (III-4)
Clone	Position ( Build 37; hg 19)	FISH signal
RP11-373l24	chr2:61073702-61282722	der(22)
RP11-17D23	chr2:61,525,164-61,690,508	der(22)
RP11-451E10	chr2:63776520-63942896	der(22)
RP11-137M7	chr2:64,299,389-64,452,889	der(22)
RP11-1072F8	chr2:64,428,876-64,609,744	der(22)
RP11-88F20	chr2:64779616-64961355	der(22)
RP11-451M22	chr2:64822678-65006740	der(22)
RP11-1115A12	chr2:65,028,538-65,169,230	der(22)
RP11--953F8	chr2:65,028,554-65,209,004	der(22)
RP11-926D3	chr2:65,128,747-65,305,471	der(22);der(5)
RP11-140C17	chr2:65,084,712-65,265,044	der(22);der(5)
RP11-681F2	chr2:65,304,866-65,464,234	der(5)
RP11-350H15	chr2:65,251,416-65,416,801	der(5)
RP11-681F2	chr2:65,304,866-65,464,234	der(5)
RP11-97B7	chr2:65,601,764-65,783,188	der(5)
RP11-263L17	chr2:65,566,601-65,892,394	der(5)
RP11-554F14	chr2:66,540,604-66,723,065	der(5);der(2)
RP11-547F18	chr2:67,124,366-67,300,686	der(2)
RP11-68A1	chr2:67728786-67885052	der(2)
RP11-218N6	chr2:68,503,900-68,627,475	der(2)
