# Supplementary material for: The segregation of different submicroscopic imbalances underlying the clinical variability associated with a familial karyotypically balanced translocation
Source: Mol Cytogenet. 2015 Dec 30;8:106. doi: 10.1186/s13039-015-0205-9 (PMC4696321; doi:10.1186/s13039-015-0205-9)
Supplement: Additional file 2: Table S2. — BAC and PAC clones used as probes for chromosome 22 breakpoint mapping in the proband (III-4). (XLSX 11 kb) [file 13039_2015_205_MOESM2_ESM.xlsx]

## Sheet: Table S2
Table S2: BAC and PAC clones used as probes for chromosome 22 breakpoint mapping in the proband (III-4)
Clone	Position ( Build 37; hg 19)	FISH signal
RP11-46E17	chr22:27761590-27935783	der(22)
RP11-375H17	chr22:28116289-28124624	der(22)
RP11-79G21	chr22:28169393-28327386	der(22)
RP3-477H23	chr22:28356945-28471544	der(22)
RP6-45P1	chr22:28528988-28606588	der(22)
RP11-1006I4	chr22:28496160-28654643	der(22)
RP11-166A15	chr22:28522924-28691257	der(2);der(22)
RP11-872I24	chr22:28636358-28793851	der(2);der(22)
RP11-195M23	chr22:28706520-28857883	der(2)
RP11-460A5	chr22:28715893-28897211	der(2)
RP11-91J21	chr22:29753592-29920995	der(2)
RP11-85F22	chr22:28636358-28793851	der(2)
RP11-528B21	chr22:28636358-28793851	der(2)
RP5-1198O21	chr22:31376043-31440401	der(2)
RP3-400N23	chr22:31702673-31768422	der(2)
RP11-254F5	chr22:31768322-31840635	der(2)
RP11-247I13	chr22:31797009-31965118	der(2)
