# Supplementary material for: The segregation of different submicroscopic imbalances underlying the clinical variability associated with a familial karyotypically balanced translocation
Source: Mol Cytogenet. 2015 Dec 30;8:106. doi: 10.1186/s13039-015-0205-9 (PMC4696321; doi:10.1186/s13039-015-0205-9)
Supplement: Additional file 3: Table S3. — Primers used in qRT-PCR analysis of duplicated (LMNB1, MARCH3 and FBN2) and reference (ACTB) genes. (XLSX 11 kb) [file 13039_2015_205_MOESM3_ESM.xlsx]

## Sheet: Table S3
Table S3. Primers used in qRT-PCR analysis of duplicated (LMNB1, MARCH3 and FBN2) and reference (ACTB) genes
Gene	Forward primer (5'-3')	Reverse Primer (5'-3')
LMNB1	TGCAAGGCGGAACACGACCA	AGGCTTCCAACTGGGCAATCTGA
MARCH3	CCAGAGCCCCTTCAATGAC	CCCAAGGTCCCTGTACATTC
FBN2	ACTGGAGCTTGCCAAGATGT	GGGCATCTGCATTCAAAAGA
ACTB	TCCCTGGAGAAGAGCTACGA	AGGACTCCATGCCCAGGAA
