# Supplementary material for: The segregation of different submicroscopic imbalances underlying the clinical variability associated with a familial karyotypically balanced translocation
Source: Mol Cytogenet. 2015 Dec 30;8:106. doi: 10.1186/s13039-015-0205-9 (PMC4696321; doi:10.1186/s13039-015-0205-9)
Supplement: Additional file 7: Table S4. — Breakpoint junctions involved in the t(2;5;22) identified by mate-pair sequencing data. (XLSX 12 kb) [file 13039_2015_205_MOESM7_ESM.xlsx]

## Sheet: Table S4
Table S4. Breakpoint junctions involved in the t (2;5;22) identified by mate-pair sequencing
BP 1 region defined by MPS			Strand	BP 2 region defined by MPS			Strand	Type of Structural Variation	Number of reads supporting the BP juncion
chr22	28658943	28660443	Positive	chr2	66646777	66652554	Positive	Translocation t(2;22)	17
chr5	15069309	15073606	Negative	chr5	21162845	21167142	Negative	Insertion ins(5;5)	11
chr5	25131744	25133892	Negative	chr2	65218054	65220481	Positive	Insertion ins(5;2)	14
chr2	66646777	66652554	Negative	chr5	16552845	16557142	Positive	Insertion ins(5;5)	18
chr5	18178446	18182480	Negative	chr5	21162845	21167142	Negative	Insertion ins(5;5)	19
chr5	18178446	18182480	Positive	chr5	25131744	25133892	Positive	Insertion ins(5;5)	6
chr22	28658943	28660443	Negative	chr5	123785877	123790174	Positive	Insertion/duplication insdup(5;22)	16
chr5	130437756	130442053	Negative	chr2	65218054	65220481	Negative	Insertion ins(5;2)	18
